# Supplementary material for: The C-Terminus of the PSMA3 Proteasome Subunit Preferentially Traps Intrinsically Disordered Proteins for Degradation
Source: Cells. 2022 Oct 14;11(20):3231. doi: 10.3390/cells11203231 (PMC9600399; doi:10.3390/cells11203231)
Supplement: Supplementary file 1 [file cells-11-03231-s001.zip]

Archive with 1 entries (1 files):
- cells-1883910-supplementary.pdf
